# Supplementary material for: Predictors of Severe Outcomes in COVID-19: Evidence from Real-World Multicenter Retrospective Study (2020–2024)
Source: J Clin Med. 2026 Feb 3;15(3):1207. doi: 10.3390/jcm15031207 (PMC12898750; doi:10.3390/jcm15031207)
Supplement: Supplementary file 1 [file jcm-15-01207-s001.zip]

Archive with 1 entries (1 files):
- jcm-4085144-supplementary.pdf
